# Supplementary material for: Differences in Synovial Cytokine Profile Associated with Long-Term Clinical Outcomes in Patients with Knee Osteoarthritis Undergoing Corrective Osteotomy with Platelet-Rich Plasma or Stromal Vascular Fraction Post-Treatments
Source: Int J Mol Sci. 2022 Oct 25;23(21):12835. doi: 10.3390/ijms232112835 (PMC9657490; doi:10.3390/ijms232112835)
Supplement: Supplementary file 1 [file ijms-23-12835-s001.zip]

Archive with 1 entries (1 files):
- ijms-1958086-supplementary.pdf
